# Supplementary material for: Development and validation of new glomerular filtration rate predicting models for Chinese patients with type 2 diabetes
Source: J Transl Med. 2015 Sep 28;13:317. doi: 10.1186/s12967-015-0674-y (PMC4591744; doi:10.1186/s12967-015-0674-y)
Supplement: Supplementary file 3 — Additional file 3. A simple EXCEL software to calculate eGFR by ANN3. [file 12967_2015_674_MOESM3_ESM.xls]

## Sheet: ANN(G4-6-1)
Data input			Normalization			Weights between input layer and hidden layer				Input of hidden layer	Threshold of hidden layer	Output of hidden layer	Weights between hidden layer and output layer	Input of output layer	Threshold of output layer	Output of output layer	Output		Reverse normalization	eGFR
		Unit change	Min	Max	Value	neuron sex	neuron age	neuron Scr	neuron bmi								Min	Max
sex	0	0	0	1	-1	-19.0057	-8.89745	-26.1824	-9.07981	44.4145	-23.8914	1	0.0953033	0.128579	-0.214997	-0.086418			92.1806	92.1806
age	63	63	26	91	0.138462	-3.2078	0.0855431	-15.5574	20.3606	11.6723	-10.9353	0.627316	-0.0203118				16.3878	182.312
Scr(mg/dL)	0.63	55.692	23.6	808	-0.918174	23.4177	0.334345	-35.2475	-4.23957	10.2062	-11.0825	-0.70455	0.136518
bmi	23.9361	23.9361	16.0156	38.215	-0.286427	-13.775	10.1326	-24.0068	28.2646	29.1246	-26.7239	0.983697	0.00372283
						0.112792	-0.392492	-9.25842	0.131237	8.29611	-8.05977	0.232035	0.408263
						-22.9205	-14.441	-47.6106	-22.3159	71.0276	-25.6286	1	0.0438075
